# Supplementary material for: Process Evaluation of a Comprehensive Intervention for the Early Detection and Prevention of Oral Cancer: A Mixed Methods Study
Source: Int J Environ Res Public Health. 2022 Jun 10;19(12):7120. doi: 10.3390/ijerph19127120 (PMC9223362; doi:10.3390/ijerph19127120)
Supplement: Supplementary file 1 [file ijerph-19-07120-s001.zip]

Archive with 1 entries (1 files):
- ijerph-1747867-supplementary.pdf
